# Supplementary material for: Smart Probes for Ultrasensitive and Highly Selective Sensing of Homocysteine over Cysteine Based on Multi-Cooperative Effects by Using Gold Nanoparticles
Source: Molecules. 2025 Mar 14;30(6):1309. doi: 10.3390/molecules30061309 (PMC11946112; doi:10.3390/molecules30061309)
Supplement: Supplementary file 1 [file molecules-30-01309-s001.zip]

Archive with 1 entries (1 files):
- molecules-3473536-supplementary.pdf
